# Supplementary material for: A Multilevel Approach to Explore the Wandering Mind and Its Connections with Mindfulness and Personality
Source: Behav Sci (Basel). 2021 Sep 18;11(9):125. doi: 10.3390/bs11090125 (PMC8469085; doi:10.3390/bs11090125)
Supplement: Supplementary file 1 [file behavsci-11-00125-s001.zip]

Archive with 1 entries (1 files):
- behavsci-1340251-supplementary.pdf
